# Supplementary material for: Exploring Thinopyrum spp. Group 7 Chromosome Introgressions to Improve Durum Wheat Performance under Intense Daytime and Night-Time Heat Stress at Anthesis
Source: Plants (Basel). 2024 Sep 18;13(18):2605. doi: 10.3390/plants13182605 (PMC11434826; doi:10.3390/plants13182605)
Supplement: Supplementary file 1 [file plants-13-02605-s001.zip]

Archive with 2 entries (1 files):
- plants-3162921-supplementary/
- plants-3162921-supplementary/plants-3162921-supplementary.xlsx
